# Supplementary material for: Construction of a novel cuproptosis-related gene signature for predicting prognosis and estimating tumor immune microenvironment status in papillary thyroid carcinoma
Source: BMC Cancer. 2022 Nov 4;22:1131. doi: 10.1186/s12885-022-10175-5 (PMC9635208; doi:10.1186/s12885-022-10175-5)
Supplement: Supplementary file 2 — Additional file 2: Table S2. Details of 21 P-DECRGs generated from the results of Wilcoxon rank sum test and univariable Cox analysis in this study. [file 12885_2022_10175_MOESM2_ESM.xlsx]

## Sheet: Sheet1
Table S2 Details of 21 P-DECRGs generated from the results of Wilcoxon rank sum test and univariable Cox analysis in this study.
Gene name	T(Mean±std)	N(Mean±std)	HR	Lower	Upper	logrank
ABCB6	T(0.97±0.33)	N(1.25±0.19)	0.353242	0.129724	0.961888	0.0425441
AOC1	T(0.88±0.94)	N(0.21±0.22)	1.31571	1.02454	1.68964	0.0303412
AOC3	T(2.31±0.79)	N(2.53±0.49)	0.537756	0.372365	0.776608	0.000850268
AQP1	T(5.66±0.82)	N(4.62±0.66)	0.724151	0.527464	0.994181	0.0459625
ATP7B	T(0.53±0.26)	N(0.90±0.23)	0.106724	0.0218206	0.521983	0.00784945
CDK1	T(1.26±0.40)	N(1.12±0.53)	2.28431	1.19619	4.36223	0.0123357
CDKN2A	T(0.88±0.73)	N(0.19±0.18)	1.37785	0.999013	1.90035	0.0489731
CP	T(0.70±0.67)	N(1.35±0.62)	0.537359	0.302548	0.954409	0.0324314
FDX1	T(3.45±0.42)	N(4.03±0.33)	0.16903	0.073024	0.391256	4.9803e-05
FOXO1	T(3.37±0.62)	N(4.10±0.47)	0.624521	0.392239	0.994361	0.0469254
GPC1	T(2.81±0.57)	N(2.61±0.30)	1.61158	1.02879	2.52453	0.0392694
GSK3B	T(3.33±0.32)	N(3.12±0.26)	2.72091	1.03208	7.17326	0.0443307
JUN	T(6.47±1.11)	N(8.26±1.33)	0.708813	0.535786	0.937718	0.0159936
MAP1LC3A	T(3.31±0.77)	N(4.21±0.49)	0.608531	0.40267	0.919636	0.0187825
MT1A	T(1.12±0.84)	N(2.27±1.16)	0.552812	0.344309	0.887579	0.0140005
MT1L	T(3.21±1.03)	N(4.18±0.68)	0.645322	0.476478	0.873997	0.00479085
P2RX4	T(2.21±0.31)	N(1.98±0.22)	2.94411	1.24109	6.98402	0.0147776
PARK7	T(6.53±0.41)	N(6.65±0.37)	0.466635	0.227827	0.955761	0.0387082
S100A5	T(3.33±1.02)	N(2.06±0.46)	1.37972	1.02889	1.85017	0.0329615
SOD3	T(4.13±1.45)	N(6.34±0.67)	0.671336	0.522681	0.862269	0.00164687
SORD	T(4.65±0.98)	N(6.02±0.50)	0.747815	0.565484	0.988935	0.0418929
P-DECRGs, prognostic related and differentially expressed cuproptosis related genes.
